# Supplementary material for: Morphological changes of TMJ disc in surgically treated ADDwoR patients: a retrospective study
Source: BMC Oral Health. 2022 Oct 1;22:432. doi: 10.1186/s12903-022-02469-8 (PMC9526344; doi:10.1186/s12903-022-02469-8)
Supplement: Supplementary file 1 — Additional file 1. Raw data of TMJ discs of ADDwoR patients. [file 12903_2022_2469_MOESM1_ESM.xlsx]

## Sheet: data
volume		superficial area		length		width		longitudinal-sectional area		cross-sectional area
non-affected	ADDwoR	non-affected	ADDwoR	non-affected	ADDwoR	non-affected	ADDwoR	non-affected	ADDwoR	non-affected	ADDwoR
388.78	72.09	523.41	150.63	14.59	10.39	11.12	4.65	42.74	32.15	32.15	11.82
295.88	282.53	418.06	315.93	12.79	8.68	14.77	12.46	27.25	28.58	51.24	48.14
168.65	96.3	273.86	160.79	12.8	7.91	8.28	7	32.29	18.08	27.54	19.9
106.75	98.66	245.16	168.22	10.77	8.34	8.82	6.71	23.83	22.74	28.97	15.31
121.75	92.66	232.71	169.04	8.74	7.01	12.3	6.87	23.24	13.1	28.2	20.99
94.04	109.33	179.1	198.1	11.23	6.06	8.11	9.21	26.56	11.56	17.37	33.36
242.69	291	401.84	385.61	9.49	10.51	12.8	13.64	24.52	27.27	52.14	52.08
98.37	116.4	199.29	218.18	10.18	8.61	6.94	10.55	17.77	20.65	13.84	24.55
190.29	170.11	324.4	258.7	11.34	6.84	10.94	8.82	22.24	21.33	39.33	30.62
203.83	55.6	345.15	134.02	9.74	7.15	12.36	5.92	18.39	12.73	50.76	12.27
273.85	121.75	402.36	196.75	11.11	7.84	12.38	7.77	25.14	24.04	33.21	19.96
129.3	95.87	237.01	194.7	11.37	9.1	8.61	8.56	16.71	19.16	22.92	15.07
78.85	78.4	209.36	141.85	8.55	4.19	11.57	8.4	7.75	9.74	22.63	15.5
244.32	278.8	349.4	414.94	13.68	10.09	10.53	13.57	41.86	21.88	32.18	54.73
229.24	235.57	357.36	316.87	11.28	11.31	10.45	10.54	22.56	28.04	31.22	39.86
86.44	82.11	181.42	181.53	9.09	6.85	6.43	8.51	13.03	9.65	12.02	15.47
118.99	92.03	231.51	179.77	8.68	7.55	7.86	9.53	11.13	12.47	18.63	17.72
299.76	297.32	392.99	377.79	10.95	9.27	15.47	14.67	26.55	18.78	41.71	47.04
181.13	117.13	289.82	195.62	11.02	10.43	10.41	6.76	22.29	20.67	23.5	14.95
101.39	60.79	221.37	126.92	10.38	10.52	8.39	4.5	16.73	15.63	9.87	9.9
118.63	105.16	208.52	173.27	11.06	7.38	7.96	10.46	18.88	12.4	21.52	24.09
105.93	132.19	217.26	267.55	10.04	8.9	8.23	10.5	13.53	13.55	20.77	20.76
193.62	185.21	341.75	311	11.26	10.54	10.67	9.64	22.25	16.91	24.02	26.84
77.14	67.61	166.24	125.45	11.03	6.7	5.93	6.5	9.66	13.29	11.6	14.61
207.58	153.05	339.28	224.7	11.18	5.28	11.47	12.05	22.91	15.13	30.34	33.08
86.59	85.58	168.64	171.66	9.08	9.52	6.76	6.78	10.43	18.44	17.11	17.91
150.52	176.08	247.18	321.44	11.32	8.74	8.44	13.79	22.05	14.71	28.75	29.78
130.23	124.91	240.05	207.93	9	8.63	8.71	7.48	16.76	17.89	24.06	20.73
244.64	214.8	371.93	282.99	10.83	8.83	12.79	10.64	22.35	22.43	35.07	35.9
264.85	153.63	400.85	208.98	12.42	8.8	12.91	6.7	24.24	22.74	35.46	22.05

## Sheet: operator 1(first measurement)
volume		superficial area		length		width		longitudinal-sectional area		cross-sectional area
non-affected	ADDwoR	non-affected	ADDwoR	non-affected	ADDwoR	non-affected	ADDwoR	non-affected	ADDwoR	non-affected	ADDwoR
385.26	72.21	527.23	148.81	14.58	10.52	11.92	3.98	43.03	32.06	33.09	12.53
299.23	279.35	422.66	312.92	12.84	8.83	14.52	12.88	24.56	30.22	53.22	50.24
171.05	93.56	275.45	163.62	12.64	8.04	8.82	7.78	32.63	17.01	29.27	17.94
105.55	101.35	241.34	163.55	10.82	8.88	8.63	6.03	24.87	23.79	27.26	16.22
119.23	92.24	235.35	172.14	8.64	6.79	11.3	6.8	22.48	13.18	26.18	22.01
89.87	112.35	179.46	201.83	10.89	6.65	8.65	9.03	27.06	12.03	19.27	35.36
240.69	293.79	404.68	389.35	9.29	10.08	12.34	14.24	25.51	29.97	55.37	51.53
101.25	115.15	197.83	215.94	11.08	8.06	6.74	10.88	16.06	19.42	14.64	26.09
190.27	168.15	326.34	255.61	12.04	6.98	10.89	9.67	20.28	22.09	40.13	31.36
204.54	56.47	341.35	135.12	9.56	7.58	12.06	6.76	20.21	12.38	51.36	11.25
276.56	120.03	399.29	194.59	11.49	7.8	12.98	7.24	26.88	24.94	33.88	21.35
126.34	99.57	236.38	197.77	11.28	8.62	8	8.06	18.63	17.86	23.17	16.87
79.34	77.35	210.34	141.8	8.69	3.9	10.5	8.12	7.92	9.28	22.02	16.88
242.24	276.42	349.35	418.91	13.42	10.39	10.88	12.89	39.67	23.44	33.37	56.45
227.25	236.47	354.45	315.35	11.08	11.98	9.85	10.28	23.06	29.08	34.28	41.02
85.21	80.34	178.77	186.28	9.39	6.88	5.89	8.88	14.28	9.26	11.79	15.04
118.29	90.36	232.46	178.37	8.79	7.26	7.84	9.02	10.82	14.02	19.26	17.08
300.71	301.64	394.92	374.27	11.25	9.44	14.99	15.24	28.48	20.68	43.82	48.42
179.24	113.24	290.02	197.82	11.27	10.48	10.25	7.52	20.09	23.46	23.99	15.37
102.24	59.46	219.85	129.78	10.25	10.08	8.22	4.84	16.89	16.82	9.46	10.86
118.62	105.57	209.59	169.78	11.47	7.18	7.12	9.78	19.08	12.96	22.02	23.37
105.02	129.29	219.66	267.36	10.78	9.08	7.29	10.78	14.68	13.22	21.05	23.46
189.02	184.45	337.9	309.56	10.96	10.04	10.11	8.99	21.25	18.95	24.82	25.37
76.04	68.65	169.22	129.38	10.64	6.78	5.13	6.58	9.42	12.42	13.06	15.02
206.57	149.65	335.94	224.17	11.43	5.08	11.4	12.66	24.61	15.88	31.43	34.63
89.35	87.46	173.29	171.09	9.26	9.02	6.82	7.48	11.06	17.24	18.21	19.47
152.57	174.54	244.81	319.43	12.04	8.89	7.88	13.29	21.68	14.24	30.21	30.12
128.35	128.97	242.84	210.39	9.36	8.16	9.55	7.24	18	16.99	24.25	22.47
244.04	212.16	374.04	281.06	11.07	8.9	12.92	10.08	21.85	24.35	33.42	36.37
261.25	151.35	398.81	207.56	12.55	8.89	13.53	6.22	21.84	21.03	36.66	23.42

## Sheet: operator 1(second measurement)
volume		superficial area		length		width		longitudinal-sectional area		cross-sectional area
non-affected	ADDwoR	non-affected	ADDwoR	non-affected	ADDwoR	non-affected	ADDwoR	non-affected	ADDwoR	non-affected	ADDwoR
392.3	71.97	519.59	152.45	14.6	10.26	10.32	5.32	42.45	32.24	31.21	11.11
292.53	285.71	413.46	318.94	12.74	8.53	15.02	12.04	29.94	26.94	49.26	46.04
166.25	99.04	272.27	157.96	12.96	7.78	7.74	6.22	31.95	19.15	25.81	21.86
107.95	95.97	248.98	172.89	10.72	7.8	9.01	7.39	22.79	21.69	30.68	14.4
124.27	93.08	230.07	165.94	8.84	7.23	13.3	6.94	24	13.02	30.22	19.97
98.21	106.31	178.74	194.37	11.57	5.47	7.57	9.39	26.06	11.09	15.47	31.36
244.69	288.21	399	381.87	9.69	10.94	13.26	13.04	23.53	24.57	48.91	52.63
95.49	117.65	200.75	220.42	9.28	9.16	7.14	10.22	19.48	21.88	13.04	23.01
190.31	172.07	322.46	261.79	10.64	6.7	10.99	7.97	24.2	20.57	38.53	29.88
203.12	54.73	348.95	132.92	9.92	6.72	12.66	5.08	16.57	13.08	50.16	13.29
271.14	123.47	405.43	198.91	10.73	7.88	11.78	8.3	23.4	23.14	32.54	18.57
132.26	92.17	237.64	191.63	11.46	9.58	9.22	9.06	14.79	20.46	22.67	13.27
78.36	79.45	208.38	141.9	8.41	4.48	12.64	8.68	7.58	10.2	23.24	14.12
246.4	281.18	349.45	410.97	13.94	9.79	10.18	14.25	44.05	20.32	30.99	53.01
231.23	234.67	360.27	318.39	11.48	10.64	11.05	10.8	22.06	27	28.16	38.7
87.67	83.88	184.07	176.78	8.79	6.82	6.97	8.14	11.78	10.04	12.25	15.9
119.69	93.7	230.56	181.17	8.57	7.84	7.88	10.04	11.44	10.92	18	18.36
298.81	293	391.06	381.31	10.65	9.1	15.95	14.1	24.62	16.88	39.6	45.66
183.02	121.02	289.62	193.42	10.77	10.38	10.57	6	24.49	17.88	23.01	14.53
100.54	62.12	222.89	124.06	10.51	10.96	8.56	4.16	16.57	14.44	10.28	8.94
118.64	104.75	207.45	176.76	10.65	7.58	8.8	11.14	18.68	11.84	21.02	24.81
106.84	135.09	214.86	267.74	9.3	8.72	9.17	10.22	12.38	13.88	20.49	18.06
198.22	185.97	345.6	312.44	11.56	11.04	11.23	10.29	23.25	14.87	23.22	28.31
78.24	66.57	163.26	121.52	11.42	6.62	6.73	6.42	9.9	14.16	10.14	14.2
208.59	156.45	342.62	225.23	10.93	5.48	11.54	11.44	21.21	14.38	29.25	31.53
83.83	83.7	163.99	172.23	8.9	10.02	6.7	6.08	9.8	19.64	16.01	16.35
148.47	177.62	249.55	323.45	10.6	8.59	9	14.29	22.42	15.18	27.29	29.44
132.11	120.85	237.26	205.47	8.64	9.1	7.87	7.72	15.52	18.79	23.87	18.99
245.24	217.44	369.82	284.92	10.59	8.76	12.66	11.2	22.85	20.51	36.72	35.43
268.45	155.91	402.89	210.4	12.29	8.71	12.29	7.18	26.64	24.45	34.26	20.68

## Sheet: operator 2
volume		superficial area		length		width		longitudinal-sectional area		cross-sectional area
non-affected	ADDwoR	non-affected	ADDwoR	non-affected	ADDwoR	non-affected	ADDwoR	non-affected	ADDwoR	non-affected	ADDwoR
378.34	78.13	533.52	149.35	14.22	10.04	11.25	4.89	40.24	33.44	33.37	11.24
288.22	301.84	400.26	324.41	12.48	9.26	14.01	13.37	25.28	28.26	49.37	47.42
166.55	89.22	267.27	169.71	13.03	8.44	8.92	8.17	35.67	19.12	28.27	20.26
121.47	109.76	244.46	160.45	10.99	8.89	8.25	7.47	22.01	23.36	29.68	16.01
120.45	90.23	245.36	178.01	9.26	7.74	11.78	6.46	27.28	13.34	29.56	21.89
111.48	99.81	185.26	197.21	11.32	6.21	8.89	8.81	25.48	12.26	18.23	35.27
232.93	285.47	397.25	381.02	9.33	10.32	12.65	12.62	21.48	30.56	50.22	55.93
97.48	138.54	204.37	210.46	10.41	8.99	7.35	9.98	15.74	21.48	14.38	26.29
182.72	174.21	314.27	264.27	11.04	7.81	10.19	9.32	25.68	24.27	37.36	31.81
214.46	58.36	354.36	141.44	9.52	7.24	10.26	6.37	21.27	13.46	53.29	13.02
283.35	129.05	389.52	204.35	10.97	7.46	11.44	8.61	24.47	23.89	35.27	21.82
144.26	101.94	246.82	204.37	11.28	9.66	8.02	8.43	18.27	18.22	23.71	16.28
80.24	80.2	199.85	144.63	8.58	4.46	10.76	8.68	8.75	10.54	23.38	17.72
232.46	276.94	356.37	402.24	13.26	11.19	11.46	13.21	40.26	22.28	30.38	56.81
221.46	269.88	362.81	322.26	11.34	11.42	9.78	10.88	23.84	30.27	31.65	37.92
77.27	84.27	194.75	181.31	10.02	7.56	7.46	9.24	11.88	9.24	12.46	15.4
124.53	99.25	229.52	181.55	9.21	7.58	8.25	9.38	12.27	13.37	19.27	18.71
291.67	303.53	397.47	370.53	10.77	9.37	14.88	14.26	30.01	19.09	37.73	48.71
169.26	121.08	291.36	204.66	11.31	10.88	10.36	7.11	23.83	21.22	22.52	15.72
111.24	61.09	231.62	126.68	10.82	10.69	7.93	4.77	18.37	17.17	10.09	10.27
111.68	98.52	201.03	167.24	10.86	8.25	8.34	10.4	20.46	12.98	22.36	25.82
117.68	141.15	224.67	256.65	10.19	9.11	8.46	10.46	15.05	13.17	19.67	22.78
198.56	192.73	326.52	314.58	12.33	10.5	11.45	9.81	20.57	17.38	25.27	28.62
84.41	77.16	158.35	128.83	11.12	6.98	6.64	6.78	10.36	13.29	12.42	15.37
210.65	144.74	344.12	233.64	10.59	5.37	11.82	11.88	25.84	16.28	31.37	35.61
80.47	90.23	173.82	181.02	9.44	10.48	6.82	6.87	10.87	18.05	17.76	18.77
159.46	175.74	252.25	312.35	11.09	9.32	8.77	12.95	24.47	15.37	26.11	30.61
121.82	129.95	245.86	221.53	9.45	9.24	9.16	8.36	17.36	19.35	25.26	21.02
246.24	218.09	381.24	273.36	10.74	9.64	12.42	11.24	20.26	23.26	36.26	36.12
277.57	159.44	394.35	217.21	12.21	8.78	12.03	7.67	23.38	20.23	33.35	23.19
