# Supplementary material for: Morphological changes of TMJ disc in surgically treated ADDwoR patients: a retrospective study
Source: BMC Oral Health. 2022 Oct 1;22:432. doi: 10.1186/s12903-022-02469-8 (PMC9526344; doi:10.1186/s12903-022-02469-8)
Supplement: Supplementary file 2 — Additional file 2. Raw data of TMJ discs following disc repositioning surgery. [file 12903_2022_2469_MOESM2_ESM.xlsx]

## Sheet: data
volume		superficial area		length		width		longitudinal-sectional area		cross-sectional area
pre-op	post-op	pre-op	post-op	pre-op	post-op	pre-op	post-op	pre-op	post-op	pre-op	post-op
57.73	285.24	145.85	375.33	9.89	10.76	4.78	11.98	24.67	33.19	7.38	35.42
29.75	145.92	88.89	296	6.86	12.99	4.9	10.4	15.8	18.84	5.9	18.06
94.61	127.37	174.41	281.89	5.95	10.15	8.53	12.39	12.22	15.68	19.69	11.72
232.79	269.63	354.18	385.67	9.23	12.09	12.97	13.42	21.97	27.17	43.11	60.89
170.06	278.55	257.15	385.59	9.71	13.82	9.61	13.61	29.82	37.94	23.72	56.06
91.05	155.48	173.81	271.73	10.76	12.33	6.11	8.69	27.96	24.09	11.76	14.5
160.55	252.59	259.87	430.33	9.29	12.81	8.5	13.64	24.75	24.07	21.94	34.29
217.98	258.97	298.21	474.9	8.85	13.03	12.38	12.47	18.91	22.02	33.15	26.27
135.18	134.5	229.8	294.9	8.52	13.46	11.61	9.31	16.72	17.46	29.49	18.01
161.85	169.43	267.15	335.85	6.27	12.81	11.85	13.33	15.12	17.83	29.4	29.26
252.52	124.4	333.97	222.24	9.07	10.34	12.56	8.26	20.68	17.04	36.65	9.08
63.65	65.88	129.99	130.02	6.49	9.06	7.46	7.21	11.22	16.73	14.47	16.84
160.74	295.98	255.45	424.9	7.22	12.8	10.39	13.23	16.86	27.28	40.89	36.89
89.72	190.56	161.59	331.62	7.13	13.49	7.01	9.65	14.95	26.39	20.93	26.15
132.64	188.23	242.33	332.43	9.98	12.12	8.35	12.51	21.61	27.75	34.43	46.75
101.41	110.1	236.46	254.9	8.75	11.17	10.36	10.32	15.7	16.57	20.81	26.25
89.12	95.32	172.44	199.78	8.78	10.25	11.04	12.11	19.97	22.48	21.25	26.64
77.99	142.32	161.18	292.67	7.46	9.99	7.24	11.46	20.57	28.57	18.85	26.1
132.21	139.08	258.72	288.63	9.25	11.35	8.99	9.01	14.57	25.2	24.76	26.81
98.08	130.12	179.81	253.2	8.36	10.29	10.23	12.28	15.47	19.39	35.75	34.76

## Sheet: operator 1(first measurement)
volume		superficial area		length		width		longitudinal-sectional area		cross-sectional area
pre-op	post-op	pre-op	post-op	pre-op	post-op	pre-op	post-op	pre-op	post-op	pre-op	post-op
60.21	288.46	150.22	377.2	9.6	10.26	5.12	12.23	26.22	32.22	7.88	34.22
31.24	147.35	92.24	294.12	6.92	12.68	4.77	10.67	16.21	19.46	5.72	19.26
95.63	129.25	174.53	282.27	5.77	10.45	8.42	12.63	12.46	15.47	20.12	12.25
234.32	267.46	357.28	389.26	9.81	12.09	12.78	13.89	23.17	27.37	45.12	63.27
171.25	282.37	255.36	388.01	10.04	13.42	9.98	13.91	31.25	35.88	23.34	57.45
92.47	158.27	175.42	272.07	10.52	12.56	6.54	8.88	28.26	25.27	12.01	14.24
162.63	249.74	260.31	431.16	9.46	12.66	8.42	13.27	26.56	24.89	22.56	36.65
219.62	256.57	297.39	475.68	8.24	13.54	12.87	12.55	20.15	22.27	35.27	27.81
137.28	130.58	227.32	290.78	8.98	13.87	11.44	9.12	16.36	19.01	31.09	18.18
157.61	171.28	267.04	340.22	6.45	13.04	11.72	12.98	15.73	18.26	30.24	30.21
249.76	127.16	331.01	220.11	9.28	10.52	12.12	8.44	20.26	17.84	37.27	9.88
64.42	68.17	131.21	133.34	6.23	9.23	7.82	7.42	11.58	17.37	13.89	17.72
162.56	297.52	256.05	425.24	7.28	13.01	9.99	13.51	17.28	27.67	42.24	37.02
92.58	189.25	163.84	328.71	7.129	13.35	7.32	9.43	15.27	26.86	21.35	26.74
132.42	190.37	242.74	335.45	10.25	12.44	8.23	12.8	22.16	28.08	36.26	47.63
102.64	108.67	239.77	256.72	9.26	11.21	10.54	10.46	16.26	17.42	22.81	26.87
92.53	98.27	173.85	202.46	8.57	9.94	11.33	11.87	18.09	24.67	21.69	26.09
78.47	142.27	162.24	295.42	7.82	10.04	7.27	11.2	22.26	29.02	19.22	28.56
129.63	140.27	262.09	292.61	9.67	10.89	9.16	9.42	15.47	26.37	24.04	27.87
102.27	128.48	183.01	251.67	8.42	10.42	10.67	12.55	16.13	20.34	35.27	36.23

## Sheet: operator 1(second measurement)
volume		superficial area		length		width		longitudinal-sectional area		cross-sectional area
pre-op	post-op	pre-op	post-op	pre-op	post-op	pre-op	post-op	pre-op	post-op	pre-op	post-op
55.25	282.02	141.48	373.46	10.18	11.26	4.44	11.73	23.12	34.16	6.88	36.62
28.26	144.49	85.54	297.88	6.8	13.3	5.03	10.13	15.39	18.22	6.08	16.86
93.59	125.49	174.29	281.51	6.13	9.85	8.64	12.15	11.98	15.89	19.26	11.19
231.26	271.8	351.08	382.08	8.65	12.09	13.16	12.95	20.77	26.97	41.1	58.51
168.87	274.73	258.94	383.17	9.38	14.22	9.24	13.31	28.39	40	24.1	54.67
89.63	152.69	172.2	271.39	11	12.1	5.68	8.5	27.66	22.91	11.51	14.76
158.47	255.44	259.43	429.5	9.12	12.96	8.58	14.01	22.94	23.25	21.32	31.93
216.34	261.37	299.03	474.12	9.46	12.52	11.89	12.39	17.67	21.77	31.03	24.73
133.08	138.42	232.28	299.02	8.06	13.05	11.78	9.5	17.08	15.91	27.89	17.84
166.09	167.58	267.26	331.48	6.09	12.58	11.98	13.68	14.51	17.4	28.56	28.31
255.28	121.64	336.93	224.37	8.86	10.16	13	8.08	21.1	16.24	36.03	8.28
62.88	63.59	128.77	126.7	6.75	8.89	7.1	7	10.86	16.09	15.05	15.96
158.92	294.44	254.85	424.56	7.16	12.59	10.79	12.95	16.44	26.89	39.54	36.76
86.86	191.87	159.34	334.53	7.131	13.63	6.7	9.87	14.63	25.92	20.51	25.56
132.86	186.09	241.92	329.41	9.71	11.8	8.47	12.22	21.06	27.42	32.6	45.87
100.18	111.53	233.15	253.08	8.24	11.13	10.18	10.18	15.14	15.72	18.81	25.63
85.71	92.37	171.03	197.1	8.99	10.56	10.75	12.35	21.85	20.29	20.81	27.19
77.51	142.37	160.12	289.92	7.1	9.94	7.21	11.72	18.88	28.12	18.48	23.64
134.79	137.89	255.35	284.65	8.83	11.81	8.82	8.6	13.67	24.03	25.48	25.75
93.89	131.76	176.61	254.73	8.3	10.16	9.79	12.01	14.81	18.44	36.23	33.29

## Sheet: operator 2
volume		superficial area		length		width		longitudinal-sectional area		cross-sectional area
pre-op	post-op	pre-op	post-op	pre-op	post-op	pre-op	post-op	pre-op	post-op	pre-op	post-op
64.47	282.57	149.46	379.36	9.82	10.23	4.56	11.24	26.32	34.26	8.14	37.12
31.23	145.68	85.46	292.35	6.59	12.76	4.78	10.8	16.56	19.92	6.15	19.24
97.22	129.84	175.57	282.58	6.21	9.87	8.4	12.18	12.79	16.25	19.45	12.83
238.36	274.49	358.36	389.48	9.42	12.41	12.22	13.75	23.09	25.92	48.24	61.02
175.11	281.68	260.46	381.47	9.74	13.42	9.69	13.93	30.34	36.81	25.26	59.25
91.46	160.73	181.73	272.56	10.62	12.84	6.43	8.81	29.36	26.37	12.34	15.76
161.03	248.94	261.73	433.29	9.83	12.65	8.17	13.42	23.22	26.04	21.01	35.25
222.91	251.68	299.64	469.52	8.99	12.78	12.78	12.73	20.43	23.47	34.03	27.46
140.37	136.86	223.37	295.23	8.13	13.79	11.98	9.29	17.75	18.09	30.15	19.25
162.24	174.82	260.45	341.28	6.46	12.24	11.24	12.97	15.99	19.25	28.16	32.53
260.96	125.28	337.03	228.52	8.88	10.92	12.11	8.86	20.23	17.88	38.26	9.88
61.24	68.56	132.65	134.25	6.26	8.89	7.92	7.65	12.39	18.26	15.59	17.67
163.57	289.57	252.72	431.98	7.55	12.77	9.94	13.44	17.35	29.46	41.65	38.21
90.73	188.74	162.69	332.57	7.54	13.02	7.68	9.23	15.32	27.84	21.03	25.12
137.24	193.06	243.62	334.46	9.76	12.49	8.24	12.87	23.25	30.47	35.25	48.08
103.37	117.84	231.68	257.73	8.24	11.1	10.53	10.01	16.24	18.24	21.04	28.27
91.34	101.37	180.35	190.65	9.23	10.13	11.39	12.89	19.87	23.28	23.72	27.62
76.45	145.32	162.76	299.57	7.12	10.24	7.4	11.31	22.21	29.25	20.46	27.55
135.25	140.47	266.84	289.35	9.66	11.66	9.22	9.48	14.01	26.36	26.89	28.36
102.73	127.35	177.27	256.82	8.42	9.98	10.63	12.2	16.22	21.24	36.24	36.25
