# Supplementary material for: Morphological changes of TMJ disc in surgically treated ADDwoR patients: a retrospective study
Source: BMC Oral Health. 2022 Oct 1;22:432. doi: 10.1186/s12903-022-02469-8 (PMC9526344; doi:10.1186/s12903-022-02469-8)
Supplement: Supplementary file 3 — Additional file 3. Stl files of TMJ discs in all patients. [file 12903_2022_2469_MOESM3_ESM.zip]

Archive with 153 entries (100 files):
- STLs/
- STLs/ADDwoR  and non-affected/
- STLs/ADDwoR  and non-affected/01/
- STLs/ADDwoR  and non-affected/01/ADDwoR.stl
- STLs/ADDwoR  and non-affected/01/non-affected.stl
- STLs/ADDwoR  and non-affected/02/
- STLs/ADDwoR  and non-affected/02/ADDwoR.stl
- STLs/ADDwoR  and non-affected/02/non-affected.stl
- STLs/ADDwoR  and non-affected/03/
- STLs/ADDwoR  and non-affected/03/ADDwoR.stl
- STLs/ADDwoR  and non-affected/03/non-affected.stl
- STLs/ADDwoR  and non-affected/04/
- STLs/ADDwoR  and non-affected/04/ADDwoR.stl
- STLs/ADDwoR  and non-affected/04/non-affected.stl
- STLs/ADDwoR  and non-affected/05/
- STLs/ADDwoR  and non-affected/05/ADDwoR.stl
- STLs/ADDwoR  and non-affected/05/non-affected.stl
- STLs/ADDwoR  and non-affected/06/
- STLs/ADDwoR  and non-affected/06/ADDwoR.stl
- STLs/ADDwoR  and non-affected/06/non-affected.stl
- STLs/ADDwoR  and non-affected/07/
- STLs/ADDwoR  and non-affected/07/ADDwoR.stl
- STLs/ADDwoR  and non-affected/07/non-affected.stl
- STLs/ADDwoR  and non-affected/08/
- STLs/ADDwoR  and non-affected/08/ADDwoR.stl
- STLs/ADDwoR  and non-affected/08/non-affected.stl
- STLs/ADDwoR  and non-affected/09/
- STLs/ADDwoR  and non-affected/09/ADDwoR.stl
- STLs/ADDwoR  and non-affected/09/non-affected.stl
- STLs/ADDwoR  and non-affected/10/
- STLs/ADDwoR  and non-affected/10/ADDwoR.stl
- STLs/ADDwoR  and non-affected/10/non-affected.stl
- STLs/ADDwoR  and non-affected/11/
- STLs/ADDwoR  and non-affected/11/ADDwoR.stl
- STLs/ADDwoR  and non-affected/11/non-affected.stl
- STLs/ADDwoR  and non-affected/12/
- STLs/ADDwoR  and non-affected/12/ADDwoR.stl
- STLs/ADDwoR  and non-affected/12/non-affected.stl
- STLs/ADDwoR  and non-affected/13/
- STLs/ADDwoR  and non-affected/13/ADDwoR.stl
- STLs/ADDwoR  and non-affected/13/non-affected.stl
- STLs/ADDwoR  and non-affected/14/
- STLs/ADDwoR  and non-affected/14/ADDwoR.stl
- STLs/ADDwoR  and non-affected/14/non-affected.stl
- STLs/ADDwoR  and non-affected/15/
- STLs/ADDwoR  and non-affected/15/ADDwoR.stl
- STLs/ADDwoR  and non-affected/15/non-affected.stl
- STLs/ADDwoR  and non-affected/16/
- STLs/ADDwoR  and non-affected/16/ADDwoR.stl
- STLs/ADDwoR  and non-affected/16/non-affected.stl
- STLs/ADDwoR  and non-affected/17/
- STLs/ADDwoR  and non-affected/17/ADDwoR.stl
- STLs/ADDwoR  and non-affected/17/non-affected.stl
- STLs/ADDwoR  and non-affected/18/
- STLs/ADDwoR  and non-affected/18/ADDwoR.stl
- STLs/ADDwoR  and non-affected/18/non-affected.stl
- STLs/ADDwoR  and non-affected/19/
- STLs/ADDwoR  and non-affected/19/ADDwoR.stl
- STLs/ADDwoR  and non-affected/19/non-affected.stl
- STLs/ADDwoR  and non-affected/20/
- STLs/ADDwoR  and non-affected/20/ADDwoR.stl
- STLs/ADDwoR  and non-affected/20/non-affected.stl
- STLs/ADDwoR  and non-affected/21/
- STLs/ADDwoR  and non-affected/21/ADDwoR.stl
- STLs/ADDwoR  and non-affected/21/non-affected.stl
- STLs/ADDwoR  and non-affected/22/
- STLs/ADDwoR  and non-affected/22/ADDwoR.stl
- STLs/ADDwoR  and non-affected/22/non-affected.stl
- STLs/ADDwoR  and non-affected/23/
- STLs/ADDwoR  and non-affected/23/ADDwoR.stl
- STLs/ADDwoR  and non-affected/23/non-affected.stl
- STLs/ADDwoR  and non-affected/24/
- STLs/ADDwoR  and non-affected/24/ADDwoR.stl
- STLs/ADDwoR  and non-affected/24/non-affected.stl
- STLs/ADDwoR  and non-affected/25/
- STLs/ADDwoR  and non-affected/25/ADDwoR.stl
- STLs/ADDwoR  and non-affected/25/non-affected.stl
- STLs/ADDwoR  and non-affected/26/
- STLs/ADDwoR  and non-affected/26/ADDwoR.stl
- STLs/ADDwoR  and non-affected/26/non-affected.stl
- STLs/ADDwoR  and non-affected/27/
- STLs/ADDwoR  and non-affected/27/ADDwoR.stl
- STLs/ADDwoR  and non-affected/27/non-affected.stl
- STLs/ADDwoR  and non-affected/28/
- STLs/ADDwoR  and non-affected/28/ADDwoR.stl
- STLs/ADDwoR  and non-affected/28/non-affected.stl
- STLs/ADDwoR  and non-affected/29/
- STLs/ADDwoR  and non-affected/29/ADDwoR.stl
- STLs/ADDwoR  and non-affected/29/non-affected.stl
- STLs/ADDwoR  and non-affected/30/
- STLs/ADDwoR  and non-affected/30/ADDwoR.stl
- STLs/ADDwoR  and non-affected/30/non-affected.stl
- STLs/pre-op and post-op/
- STLs/pre-op and post-op/01/
- STLs/pre-op and post-op/01/post-op.stl
- STLs/pre-op and post-op/01/pre-op.stl
- STLs/pre-op and post-op/02/
- STLs/pre-op and post-op/02/post-op.stl
- STLs/pre-op and post-op/02/pre-op.stl
- STLs/pre-op and post-op/03/
- STLs/pre-op and post-op/03/post-op.stl
- STLs/pre-op and post-op/03/pre-op.stl
- STLs/pre-op and post-op/04/
- STLs/pre-op and post-op/04/post-op.stl
- STLs/pre-op and post-op/04/pre-op.stl
- STLs/pre-op and post-op/05/
- STLs/pre-op and post-op/05/post-op.stl
- STLs/pre-op and post-op/05/pre-op.stl
- STLs/pre-op and post-op/06/
- STLs/pre-op and post-op/06/post-op.stl
- STLs/pre-op and post-op/06/pre-op.stl
- STLs/pre-op and post-op/07/
- STLs/pre-op and post-op/07/post-op.stl
- STLs/pre-op and post-op/07/pre-op.stl
- STLs/pre-op and post-op/08/
- STLs/pre-op and post-op/08/post-op.stl
- STLs/pre-op and post-op/08/pre-op.stl
- STLs/pre-op and post-op/09/
- STLs/pre-op and post-op/09/post-op.stl
- STLs/pre-op and post-op/09/pre-op.stl
- STLs/pre-op and post-op/10/
- STLs/pre-op and post-op/10/post-op.stl
- STLs/pre-op and post-op/10/pre-op.stl
- STLs/pre-op and post-op/11/
- STLs/pre-op and post-op/11/post-op.stl
- STLs/pre-op and post-op/11/pre-op.stl
- STLs/pre-op and post-op/12/
- STLs/pre-op and post-op/12/post-op.stl
- STLs/pre-op and post-op/12/pre-op.stl
- STLs/pre-op and post-op/13/
- STLs/pre-op and post-op/13/post-op.stl
- STLs/pre-op and post-op/13/pre-op.stl
- STLs/pre-op and post-op/14/
- STLs/pre-op and post-op/14/post-op.stl
- STLs/pre-op and post-op/14/pre-op.stl
- STLs/pre-op and post-op/15/
- STLs/pre-op and post-op/15/post-op.stl
- STLs/pre-op and post-op/15/pre-op.stl
- STLs/pre-op and post-op/16/
- STLs/pre-op and post-op/16/post-op.stl
- STLs/pre-op and post-op/16/pre-op.stl
- STLs/pre-op and post-op/17/
- STLs/pre-op and post-op/17/post-op.stl
- STLs/pre-op and post-op/17/pre-op.stl
- STLs/pre-op and post-op/18/
- STLs/pre-op and post-op/18/post-op.stl
- STLs/pre-op and post-op/18/pre-op.stl
- STLs/pre-op and post-op/19/
- STLs/pre-op and post-op/19/post-op.stl
- STLs/pre-op and post-op/19/pre-op.stl
- STLs/pre-op and post-op/20/
- STLs/pre-op and post-op/20/post-op.stl
- STLs/pre-op and post-op/20/pre-op.stl
